# Supplementary material for: Genome-Wide Identification and Expression Profiling of Glycosidases, Lipases, and Proteases from Invasive Asian Palm Weevil, Rhynchophorus ferrugineus
Source: Insects. 2025 Apr 17;16(4):421. doi: 10.3390/insects16040421 (PMC12027728; doi:10.3390/insects16040421)
Supplement: Supplementary file 1 [file insects-16-00421-s001.zip]

Archive with 8 entries (7 files):
- 080425_Supplementary Figures and Tables/
- 080425_Supplementary Figures and Tables/030425_Supplementary Table S1-S9.xlsx
- 080425_Supplementary Figures and Tables/Figure S1 - rfer_gly heatmap_300dpi.tiff
- 080425_Supplementary Figures and Tables/Figure S2 - rfer_lip heatmap_300dpi.tiff
- 080425_Supplementary Figures and Tables/Figure S3 - rfer_pro_heatmap_300dpi.tiff
- 080425_Supplementary Figures and Tables/Figure S4 - RferLip_phylogeny_300dpi.tif
- 080425_Supplementary Figures and Tables/Figure S5 - RferLip Allelic variant.pdf
- 080425_Supplementary Figures and Tables/Figure S6 - RferPro Allelic variant.pdf
